# Supplementary material for: Synthesis, Crystal Structures, Antimicrobial Activity, and Acute Toxicity Evaluation of Chiral Zn(II) Schiff Base Complexes
Source: Molecules. 2024 Nov 25;29(23):5555. doi: 10.3390/molecules29235555 (PMC11643661; doi:10.3390/molecules29235555)
Supplement: Supplementary file 1 [file molecules-29-05555-s001.zip]

Archive with 4 entries (4 files):
- complejo A.zip
- complejo B.zip
- complejo D.zip
- supplementary Molecules Zn R1.pdf
